# Supplementary material for: Evaluation of the exit screening policy among travelers arriving from Asian and pacific nations
Source: BMC Infect Dis. 2024 May 2;24:464. doi: 10.1186/s12879-024-09327-8 (PMC11067274; doi:10.1186/s12879-024-09327-8)
Supplement: Supplementary file 1 — Supplementary Material 1 [file 12879_2024_9327_MOESM1_ESM.xlsx]

## Sheet: Sheet1
Country	China		South Korea		Indonesia		Vietnam		Malaysia		Philippines		Myanmmar		India		Bangladesh		China		South Korea		Sri Lanka
Time	Number of tests (Japanese)	Number of positives (Japansese)	Number of tests (Japanese)	Number of positives (Japansese)	Number of tests (Japanese)	Number of positives (Japansese)	Number of tests (Japanese)	Number of positives (Japansese)	Number of tests (Japanese)	Number of positives (Japansese)	Number of tests (Japanese)	Number of positives (Japansese)	Number of tests (Japanese)	Number of positives (Japansese)	Number of tests (Japanese)	Number of positives (Japansese)	Number of tests (Japanese)	Number of positives (Japansese)	Number of tests (Other nationals)	Number of positives (Other nationals)	Number of tests (Other nationals)	Number of positives (Other nationals)	Number of tests (Other nationals)	Number of positives (Other nationals)
10/4-10/10, 2020	455	0	179	2	149	0	99	2	70	0	157	0	0	0	25	0	5	0	995	1	462	2	0	0
10/11-10/17, 2020	184	0	170	0	106	0	61	0	65	0	74	0	0	0	1	0	8	0	872	2	629	1	0	0
10/18-10/24, 2020	316	0	181	0	295	1	276	1	40	0	93	0	2	0	7	0	7	0	1528	1	619	1	0	0
10/25-10/31, 2020	593	2	232	0	171	1	127	1	90	0	187	0	0	0	84	0	13	0	2738	2	929	1	0	0
11/1-11/7, 2020	0	0	3	0	171	0	1	0	77	0	144	0	10	0	50	0	26	0	0	0	0	0	0	0
11/8-11/14, 2020	0	0	1	0	163	0	1	0	89	0	126	1	15	0	2	0	19	0	4	0	3	0	0	0
11/15-11/21, 2020	2	0	0	0	174	2	0	0	101	0	176	0	15	0	109	0	15	0	1	0	0	0	0	0
11/22-11/28, 2020	2	0	3	1	138	2	0	0	65	0	178	2	14	0	41	1	18	0	1	0	3	0	0	0
11/29-12/5, 2020	0	0	4	0	280	1	0	0	116	1	244	0	25	0	104	1	35	0	1	0	34	0	4	0
12/6-12/12, 2020	1	0	8	0	395	1	0	0	139	1	229	1	14	0	101	0	46	1	3	0	25	0	0	0
12/13-12/19, 2020	2	0	14	0	515	4	0	0	198	1	309	2	20	0	204	0	46	1	3	0	15	0	0	0
12/20-12/26, 2020	2	0	12	0	704	6	1	0	120	1	288	0	18	0	108	0	61	0	0	0	18	0	1	0
12/27-1/2, 2020	0	0	2	0	203	2	1	0	144	0	148	0	10	0	113	0	13	1	0	0	13	0	4	0
1/3-1/9, 2021	30	0	46	0	153	1	20	0	143	0	154	0	10	1	54	0	16	0	219	0	196	0	59	2
1/10-1/16, 2021	544	0	241	0	153	2	119	0	107	1	175	1	6	0	52	0	29	0	3234	2	975	1	71	2
1/17-1/23, 2021	589	0	214	0	135	0	92	0	75	0	102	0	9	0	81	0	20	0	3183	1	927	0	95	1
1/24-1/30, 2021	651	0	201	0	129	0	167	0	89	0	111	0	13	0	42	0	29	0	627	0	324	0	31	0
1/31-2/6, 2021	786	0	183	0	125	0	207	0	105	0	108	0	1	0	119	0	20	0	633	0	348	0	37	0
2/7-2/13, 2021	772	0	226	0	141	2	234	0	111	0	109	0	3	0	69	0	31	0	446	0	311	0	31	0
2/14-2/20, 2021	316	0	213	0	107	1	44	0	67	0	123	0	52	0	66	1	44	0	788	0	468	0	41	0
2/21-2/27, 2021	456	0	302	0	165	1	89	0	98	0	151	0	47	0	105	0	32	0	1280	0	574	0	37	0
2/28-3/6, 2021	609	0	309	0	208	0	180	0	168	0	132	0	20	0	127	0	47	0	1222	0	583	0	57	0
3/7-3/13, 2021	791	0	288	0	286	1	178	0	171	0	172	3	36	0	139	1	50	0	1293	0	576	0	31	0
3/14-3/20, 2021	1052	1	369	0	254	0	287	0	306	0	170	1	171	0	177	0	53	0	1409	0	800	1	48	0
3/21-3/27, 2021	779	0	223	0	214	3	181	0	164	0	120	0	50	0	146	2	44	0	1600	0	697	1	68	0
3/28-4/3, 2021	916	0	309	0	193	0	251	0	215	0	140	0	155	0	177	2	55	0	1581	0	731	0	23	0
4/4-4/10, 2021	621	0	250	0	161	0	143	0	153	0	118	0	92	0	134	2	77	0	1445	0	511	0	61	0
4/11-4/17, 2021	750	0	233	0	228	0	185	0	143	0	93	0	71	0	234	10	66	0	1158	1	364	0	52	0
4/18-4/24, 2021	707	0	213	0	322	1	141	0	150	0	150	1	108	0	199	5	7	0	1000	0	354	1	25	0
4/25-5/1, 2021	777	0	249	0	505	0	213	0	189	0	127	1	40	0	290	10	46	0	957	0	415	1	90	0
5/2-5/8, 2021	500	0	196	0	400	0	76	0	116	0	110	0	18	0	458	10	46	0	855	0	293	0	64	0
5/9-5/15, 2021	479	0	237	0	320	0	83	0	114	0	158	2	69	0	845	11	65	1	901	0	525	0	74	0
5/16-5/22, 2021	611	0	209	0	110	0	129	0	73	0	138	0	11	0	455	13	23	0	864	0	409	0	108	0
5/23-5/29, 2021	543	0	222	0	161	0	99	0	136	0	115	0	14	0	294	7	23	0	782	0	380	0	26	1
05/30-06/05, 2021	622	0	277	0	236	1	165	0	199	0	152	4	44	0	200	1	14	0	762	0	453	0	12	0
06/06-06/12, 2021	755	0	293	0	232	0	149	0	170	0	144	0	8	0	331	3	27	0	1126	0	377	0	19	1
06/13-06/19, 2021	628	0	320	0	217	4	122	0	153	0	168	2	7	0	61	1	25	1	1020	0	464	1	15	0
06/20-06/26, 2021	622	0	304	0	271	3	161	0	125	1	185	2	43	0	73	1	37	0	1092	0	393	0	17	0
06/27-07/03, 2021	964	0	365	0	404	7	160	0	217	0	167	0	9	0	55	1	46	2	1209	0	559	0	45	0
07/4-07/10, 2021	713	0	255	0	631	23	170	0	171	0	180	2	28	2	72	0	25	2	1172	0	416	0	20	0
07/11-07/17, 2021	740	0	302	0	863	27	120	0	163	0	175	1	9	0	57	0	42	0	1895	0	715	1	27	0
07/18-07/24, 2021	699	0	246	0	649	12	134	0	70	0	128	2	0	0	95	0	51	1	1887	0	845	0	45	0
07/25-07/31, 2021	709	0	289	0	1053	20	187	0	244	0	132	3	9	0	68	0	46	0	1176	0	485	1	57	1
08/01-08/07, 2021	904	0	277	0	754	10	436	0	315	2	257	5	139	3	58	0	47	0	920	0	532	0	22	4
08/08-08/14, 2021	780	0	274	0	437	5	397	0	266	0	150	4	94	2	58	0	22	1	880	0	498	0	16	1
08/15-08/21, 2021	590	0	298	0	353	5	400	0	155	0	202	6	83	1	26	0	35	1	1157	0	702	0	28	0
08/22-08/28, 2021	549	0	313	0	377	3	465	0	176	0	143	1	0	0	65	0	21	0	1013	0	662	0	36	0
08/29-09/04, 2021	678	0	341	0	325	4	448	0	218	0	193	4	4	0	79	0	59	2	1358	0	855	0	13	0
09/05-09/11, 2021	677	0	324	0	198	1	245	0	183	0	150	4	5	0	83	0	32	0	1543	0	1043	1	26	0
09/12-09/18, 2021	827	0	334	0	207	1	301	1	146	0	168	4	33	0	70	0	51	0	1197	0	886	0	17	0
09/19-09/25, 2021	620	0	184	0	115	0	167	0	122	0	106	1	34	0	67	0	24	0	1526	0	690	0	94	2
09/26-10/02, 2021	1103	0	288	0	173	0	299	0	171	0	206	4	2	0	155	0	47	0	1459	0	906	0	105	0
